# Supplementary material for: Outcomes of Retesting in Patients with Previously Uninformative Cancer Genetics Evaluations
Source: Fam Cancer. Author manuscript; Available in PMC 2023 Jul 1. (PMC8934750; doi:10.1007/s10689-021-00276-8)
Supplement: 1750435_OL_3 [file NIHMS1750435-supplement-1750435_OL_3.xlsx]

## Sheet: Sheet1
Online Resource 3. Pathogenic Variant Carrier Clinical Information and Genetic Testing History (n = 24)
Patient ID	Age at Most Recent GT (years)	Sex	Cancer Diagnosis (age, years)	Rounds of GT (n)	Time Between First and Most Recent GT (years)	GT Performed (Year Tested)	Initial Indiation for GT	Indication for Retesting	PV Identified	PV Concordant with Initial Indication?	PV Identification Impacted Screening and/or Management?		Outcomes of Retesting in Patients with Previously Uninformative Cancer Genetics Evaluations, Familial Cancer
1	54	F	Endometrial (41)	2	13.3	1. BRCA1/2 AJ 3-site (1999)	BRCA1/2	Changes to personal and family history	MSH2	No	Yes		Shenin A. Dettwyler, Erika S. Koeppe, Michelle F. Jacobs, and Elena M. Stoffel
						2. Lynch genes, MLH1, MSH2, MSH6, PMS2 PCR seq and MLPA, EPCAM MLPA (2013)
2	19	M	Oral SCC (17)	2	1.4	1. TP53 seq and MLPA (2013)	Other (TP53)	Change to personal history	PMS2 biallelic	No	Yes
						2. 13-gene colon NGS panel (2015)
3	63	F	Hodgkin’s lymphoma (28), female breast (49)	2	1.8	1. APC seq, protein truncation test, MLPA; MUTYH founder pathogenic variants (2014)	Other (APC, MUTYH)	Change to personal history	CHEK2	No	Yes
						2. 21-gene breast and colon NGS panel (2016)
4	73	M	None; PJS-type polyps (age of onset unknown)	2	1.1	1. 14-gene colon panel, seq and array CGH (2014)	Other (STK11)	Availability of updated GT	STK11	Yes	No, prior clinical diagnosis
						2. STK11 Sanger seq and MLPA (2015)
5	35	F	PCC (17)	5	5.7	1. RET seq of exons 10, 11, 13, 14, 16 (2002)	Other (RET)	Availability of updated GT	SDHB	No	Yes
						2. SDHD seq, VHL seq and Southern blot (2003)
						3. SDHB, research-based testing (2004)
						4. SDHB clinical confirmatory single-site (2005)
	59	F	None; gastric polyposis (51)	2	2.3	1. 16-gene colon NGS panel (2016)	Other (APC)	Availability of updated GT	APC promoter 1B	Yes	No, prior clinical diagnosois
6						2. APC promoter 1B MLPA (2018)
7	46	F	None	2	5.3	1. PMS2 del/dup (2013)	Lynch	Change to family history (MITF and BRIP1 PVs in relative)	MITF	No	Yes
						2. MITF single site, BRIP1 single site (2018)
8	62	F	Ovarian (62)	2	12	1. BRCA1/2 AJ 3-site (1999)	BRCA1/2	Change to family history (BRCA2 PV in relative)	BRCA2	Yes	Yes
						2. BRCA2 single site (2011)
9	71	F	Melanoma (59), >100 BCCs (age 20s-71	2	12.2	1. PTCH1 seq (2005)	Other (PTCH1)	Availability of updated GT	CHEK2	No	Yes
						2. 49-gene multi-cancer panel (2018)
10	64	F	>100 BCCs (age 30-64); melanoma (33); female breast (52); metastatic peritoneal mesothelioma (64); hard palate mucoepidermoid carcinoma (64)	3	10.3	1. BRCA1/2, PTCH1 seq (2006)	BRCA1/2	Changes to personal and family history	BAP1	No	No, metastatic cancer
						2. BRCA1/2 MLPA, PTCH1 allelic expression, CDKN2A seq (2007)
						3. 81-gene multi-cancer NGS panel (2017)
11	23	F	BCC (12, 20, 22); atypical Spitz nevus (16)	2	11	1. PTCH1 allelic expression (2007)	Other (PTCH1)	Change to family history (BAP1 PV in relative)	BAP1	No	Yes
						2. BAP1 single site (2017)
12	64	F	None; polyposis and clinical diagnosis of FAP (20s)	2	4.3	1. APC seq and MLPA, MUTYH Caucasian founder analysis (2007)	Other (APC)	Availability of updated GT	APC promoter 1B	Yes	No, prior clinical diagnosis
						2. APC promoter 1B MLPA (2011)
13	38	F	None; polyposis and clinical diagnosis of FAP (18)	2	5.4	1. APC seq, protein trunctation, gene dosage analysis (MLPA or Southern blot) (2007)	Other (APC)	Availability of updated GT	APC promoter	Yes	No, prior clinical diagnosis
						2. APC promoter 1B MLPA (2013)			1B
14	36	F	Pituitary tumor (mid-20s); PHPT (28); pancreatic NET (34); gastrinoma (35)	2	8.9	1. MEN1 sequencing (2008)	Other (MEN1)	Availability of updated GT	MEN1	Yes	No, prior clinical diagnosis
						2. MEN1 MLPA (2017)
15	53	F	None	2	8.6	1. BRCA1/2 seq and 5-site rearrangement (2008)	BRCA1/2	Change to family history (ATM and MUTYH PV in relative; no FHx colon cancer)	MUTYH heterozygote	No	Yes
						2. ATM, MUTYH NGS (2016)
16	56	M	Colorectal (47)	2	8.5	1. MLH1, MSH2, MSH6 seq and MLPA (2008)	Lynch	Availability of updated GT	MUTYH heterozygote	No	No, prior screening based on diagnosis
						2. 20-gene breast and colon NGS panel (2017)
17	68	F	Female breast (54, 58 – separate primaries)	2	9.5	1. BRCA1/2 seq and 5-site rearrangement (2008)	BRCA1/2	Change to family history (CHEK2 PV in relative)	CHEK2	No	Yes
						2. 11-gene breast NGS panel (2018)
18	55	F	Female breast (40); angiosarcoma (50); papillary thyroid (56)	2	4.8	1. BRCA1/2 seq (2004)	BRCA1/2	Change to personal history	TP53	No	Yes
						2. BRCA1/2 MLPA, TP53 seq (2009)
19	45	M	Colorectal (38)	3	6.7	1. MLH1 seq and MLPA (2009)	Lynch	Availability of updated GT	CHEK2	No	Yes
						2. PMS2 seq and del/dup (2009)
						3. 16-gene breast and colon NGS panel (2016)
20	30	F	Female breast (30); leiomyosarcoma (31)	2	1.5	1. BRCA1/2 seq and 5-site rearrangement (2008)	BRCA1/2	Change to personal history	TP53	No	No, metastatic cancer
						2. TP53 seq (2009)
21	40	F	Female breast (35); oral SCC (39)	3	5.2	1. BRCA1/2 seq (2005)	BRCA1/2	Change to personal history	BRCA1 and CDKN2A	Yes	Yes
						2. BRCA1/2 large rearrangement, TP53 seq and dosage studies (2010)
						3. CDKN2A seq (2010)
22	69	F	PCC (66)	5	2.4	1. SDHB seq and MLPA, SDHC MLPA, SDHD MLPA, VHL seq and MLPA (2009)	Other (PGL/PCC)	Availability of updated GT	TMEM127	Yes	Yes
						2. SDHC seq, SDHD seq (2010)
						3. Research sequencing of unspecified PCC genes (2011)
						4. TMEM127 seq exon 4 (2012)
23	60	F	Female breast (50); melanoma (51); leiomyosarcoma (52)	3	7.4	1. TP53 seq and MLPA (2010)	Other (TP53)	Change to personal history; no FHx colon cancer	MUTYH heterozygote	No	Yes
						2. BRCA1/2 seq, large rearrangement (2010)
						3. Large paired tumor/germline research multigene panel (2018)
24	22	F	Glioblastoma (11); ovarian and endometrial (21); colorectal (22)	2	1	1. TP53 seq and MLPA (2011)	Other (TP53)	Change to personal history	PMS2 biallelic	No	Yes
						2. PMS2 seq and del/dup (2012)
Abbreviations
AJ, Ashkenazi Jewish
BCC, basal cell carcinoma
CGH, comparative genomic hybridizaiton
del/dup, deletions and duplications
FAP, Familial Adenomatous Polyposis
FHx, family history
GT, genetic testing
MLPA, multiplex ligand-dependent probe amplification
NET, neuroendocrine tumor
NGS, next-generation sequencing
PGL/PCC, paragangliomas and pheochromocytomas
PHPT, primary hyperparathyroidism
PJS, Peutz-Jeghers syndrome
SCC, squamous cell carcinoma
seq, sequencing
